# Supplementary material for: The Role of the Planetary Diet in Managing Metabolic Syndrome and Cardiovascular Disease: A Narrative Review
Source: Nutrients. 2025 Feb 28;17(5):862. doi: 10.3390/nu17050862 (PMC11901553; doi:10.3390/nu17050862)
Supplement: Supplementary file 1 [file nutrients-17-00862-s001.zip]

Archive with 1 entries (1 files):
- nutrients-3454304-supplementary.pdf
